# Supplementary material for: Extracellular Matrix Remodeling by Fibroblast-MMP14 Regulates Melanoma Growth
Source: Int J Mol Sci. 2021 Nov 12;22(22):12276. doi: 10.3390/ijms222212276 (PMC8625044; doi:10.3390/ijms222212276)
Supplement: Supplementary file 1 [file ijms-22-12276-s001.zip]

Archive with 1 entries (1 files):
- ijms-1422063-supplementary.pdf
